# Supplementary material for: The pH Effects on SARS-CoV and SARS-CoV-2 Spike Proteins in the Process of Binding to hACE2
Source: Pathogens. 2022 Feb 11;11(2):238. doi: 10.3390/pathogens11020238 (PMC8879864; doi:10.3390/pathogens11020238)
Supplement: Supplementary file 1 [file pathogens-11-00238-s001.zip]

Archive with 8 entries (7 files):
- movies/
- movies/.DS_Store
- movies/Video S1(SARS-CoV electrostatic surface).mp4
- movies/Video S2(SARS-CoV-2 electrostatic surface).mp4
- movies/Video S3(hACE2 electrostatic surface).mp4
- movies/Video S4( SARS-CoV RBD  hACE2 complex simulation).mp4
- movies/Video S5(SARS-CoV-2 RBD  hACE2 complex simulation).mp4
- Supplementary.pdf
